# Supplementary material for: Design, Synthesis, Biological Evaluation, and In Silico Studies of Novel Multitarget Cinnamic Acid Hybrids
Source: Molecules. 2025 Nov 28;30(23):4582. doi: 10.3390/molecules30234582 (PMC12693419; doi:10.3390/molecules30234582)
Supplement: Supplementary file 1 [file molecules-30-04582-s001.zip]

Archive with 1 entries (1 files):
- molecules-3969524-supplementary.pdf
